# Supplementary material for: T Cell Energy Metabolism Is a Target of Glucocorticoids in Mice, Healthy Humans, and MS Patients
Source: Cells. 2023 Jan 30;12(3):450. doi: 10.3390/cells12030450 (PMC9914408; doi:10.3390/cells12030450)
Supplement: Supplementary file 1 [file cells-12-00450-s001.zip]

Archive with 1 entries (1 files):
- cells-2155943-supplementary.pdf
